# Supplementary material for: Gut Metabolite Trimethylamine N-Oxide Protects INS-1 β-Cell and Rat Islet Function under Diabetic Glucolipotoxic Conditions
Source: Biomolecules. 2021 Dec 17;11(12):1892. doi: 10.3390/biom11121892 (PMC8699500; doi:10.3390/biom11121892)
Supplement: Supplementary file 1 [file biomolecules-11-01892-s001.zip]

Archive with 1 entries (1 files):
- biomolecules-1468398-supplementary.pdf
